# Supplementary material for: Validity study using factor analyses on the Defining Issues Test-2 in undergraduate populations
Source: PLoS One. 2020 Aug 31;15(8):e0238110. doi: 10.1371/journal.pone.0238110 (PMC7458316; doi:10.1371/journal.pone.0238110)
Supplement: S1 File — (XLSX) [file pone.0238110.s001.xlsx]

## Sheet: correlation
	PI-1	PI-2	PI-3	PI-4	PI-5	PI-6	PI-7	PI-8	PI-9	PI-10	PI-11	PI-12	PI-13	PI-14	PI-15	PI-16	PI-17	PI-18	PI-19	PI-20	MN-1	MN-2	MN-3	MN-4	MN-5	MN-6	MN-7	MN-8	MN-9	MN-10	MN-11	MN-12	MN-13	MN-14	MN-15	MN-16	MN-17	P-1	P-2	P-3	P-4	P-5	P-6	P-7	P-8		P-9	P-10	P-11
PI-1	1																																													PI-1
PI-2	.345**	1																																												PI-2
PI-3	.199**	.250**	1																																											PI-3
PI-4	.180**	.209**	.149**	1																																										PI-4
PI-5	.259**	.154**	.076**	.116**	1																																									PI-5
PI-6	.266**	.158**	.093**	.145**	.477**	1																																								PI-6
PI-7	.124**	.167**	.130**	.102**	.041**	.052**	1																																							PI-7
PI-8	.193**	.147**	.123**	.154**	.142**	.130**	.182**	1																																						PI-8
PI-9	.201**	.157**	.113**	.150**	.211**	.248**	.171**	.178**	1																																					PI-9
PI-10	.266**	.156**	.098**	.153**	.276**	.300**	.078**	.235**	.371**	1																																				PI-10
PI-11	.143**	.113**	.145**	.107**	.102**	.125**	.088**	.147**	.111**	.194**	1																																			PI-11
PI-12	.015**	.092**	.155**	.084**	-.021**	0.00514474	.167**	.068**	.118**	.021**	.224**	1																																		PI-12
PI-13	.066**	.055**	.065**	.058**	.116**	.120**	.102**	.060**	.155**	.047**	.037**	.113**	1																																	PI-13
PI-14	.076**	.120**	.153**	.123**	.044**	.069**	.105**	.114**	.127**	.049**	.086**	.200**	.153**	1																																PI-14
PI-15	.156**	.189**	.157**	.170**	.114**	.122**	.103**	.182**	.150**	.206**	.172**	.136**	-.054**	.181**	1																															PI-15
PI-16	.223**	.160**	.129**	.121**	.209**	.226**	.158**	.244**	.232**	.289**	.172**	.079**	.161**	.072**	.293**	1																														PI-16
PI-17	.240**	.123**	.085**	.081**	.241**	.241**	.134**	.189**	.219**	.225**	.124**	.052**	.172**	.098**	.111**	.285**	1																													PI-17
PI-18	.204**	.170**	.215**	.112**	.140**	.161**	.154**	.146**	.174**	.172**	.186**	.124**	.058**	.122**	.188**	.229**	.250**	1																												PI-18
PI-19	.192**	.135**	.130**	.115**	.191**	.221**	.125**	.167**	.212**	.257**	.204**	.116**	.104**	.104**	.179**	.266**	.236**	.221**	1																											PI-19
PI-20	.139**	.134**	.109**	.174**	.115**	.138**	.097**	.142**	.141**	.145**	.161**	.094**	.060**	.136**	.178**	.146**	.102**	.255**	.173**	1																										PI-20
MN-1	-.147**	-.147**	-.083**	-.144**	-.013**	-.031**	.026**	-.038**	0.00172869	-.044**	.016**	.019**	.092**	-.031**	-.086**	-0.00226112	.058**	-.059**	0.00858339	-.071**	1																									MN-1
MN-2	-.035**	-.016**	.032**	.035**	.022**	.025**	.074**	.020**	.060**	0.000534745	.051**	.075**	.111**	.048**	0.00883977	0.00268207	.056**	.027**	.048**	.055**	.162**	1																								MN-2
MN-3	.015**	.031**	.025**	.029**	.122**	.128**	-.127**	-.160**	.050**	.025**	.014**	.017**	.087**	.027**	0.00821236	.012*	.055**	.022**	.020**	.053**	.136**	.083**	1																							MN-3
MN-4	.057**	.068**	.084**	.079**	.131**	.162**	-.111**	-.020**	.076**	.074**	.085**	.063**	.091**	.073**	.085**	.051**	.064**	.058**	.074**	.085**	.093**	.078**	.355**	1																						MN-4
MN-5	0.00302486	.047**	.069**	.043**	.076**	.117**	-.035**	-.107**	.067**	0.00693431	.061**	.106**	.115**	.060**	.035**	.015**	.045**	.058**	.060**	.054**	.122**	.110**	.373**	.326**	1																					MN-5
MN-6	.039**	.075**	.053**	.076**	.152**	.188**	-.088**	-.107**	.082**	.061**	.046**	.050**	.110**	.047**	.054**	.034**	.063**	.046**	.056**	.078**	.089**	.091**	.446**	.399**	.498**	1																				MN-6
MN-7	-.030**	-0.00752488	.062**	0.00684601	-.014**	0.00597417	-.012*	.019**	.039**	-.092**	.033**	.084**	.153**	.109**	-.016**	-.038**	.057**	0.00608122	.010*	.041**	.094**	.103**	.091**	.102**	.123**	.091**	1																			MN-7
MN-8	.011*	.039**	.073**	.035**	.043**	.053**	.064**	.064**	.214**	.093**	.065**	.088**	.117**	.097**	.067**	.059**	.085**	.083**	.079**	.093**	.101**	.098**	.101**	.105**	.139**	.127**	.300**	1																		MN-8
MN-9	.082**	.098**	.085**	.058**	.091**	.076**	.166**	.074**	.098**	-0.00515021	.096**	.115**	.197**	.077**	.023**	.085**	.134**	.074**	.118**	.056**	.120**	.148**	.082**	.087**	.140**	.098**	.144**	.052**	1																	MN-9
MN-10	.049**	.073**	.097**	.082**	.025**	.043**	.137**	.072**	.093**	.054**	.271**	.273**	.114**	.116**	.096**	.085**	.100**	.074**	.120**	.044**	.064**	.110**	.028**	.065**	.097**	.058**	.110**	.101**	.221**	1																MN-10
MN-11	.012*	.020**	.034**	-5.16841e-05	.075**	.061**	.083**	.033**	.095**	.026**	.033**	.066**	.381**	-0.000990197	-.130**	.126**	.128**	0.00846896	.065**	0.00564242	.215**	.128**	.155**	.122**	.160**	.150**	.148**	.139**	.204**	.096**	1															MN-11
MN-12	.033**	.029**	.037**	0.00314025	.047**	.033**	.120**	.143**	.062**	.082**	.082**	.044**	.083**	.019**	0.00891673	.237**	.121**	.057**	.103**	.040**	.131**	.034**	.021**	.031**	.038**	.033**	.031**	.085**	.113**	.070**	.258**	1														MN-12
MN-13	.023**	.022**	.047**	.015**	.052**	.039**	.063**	.086**	.065**	.070**	.111**	.061**	.113**	-.021**	0.0039783	.189**	.110**	.063**	.121**	.082**	.169**	.082**	.123**	.130**	.122**	.133**	.072**	.104**	.120**	.089**	.297**	.414**	1													MN-13
MN-14	-.123**	-.015**	.044**	.043**	-.119**	-.123**	.025**	-.034**	-.026**	-.155**	-.014**	.183**	.184**	.176**	-0.0013467	-.111**	.010*	-.126**	-.091**	-.067**	.100**	.100**	.072**	.083**	.108**	.080**	.248**	.152**	.105**	.132**	.169**	.023**	.045**	1												MN-14
MN-15	.191**	.131**	.117**	.079**	.188**	.198**	.151**	.156**	.200**	.213**	.194**	.119**	.146**	.072**	.124**	.254**	.254**	.213**	.348**	.050**	.078**	.058**	.045**	.085**	.088**	.075**	.019**	.087**	.178**	.149**	.137**	.165**	.166**	-.052**	1											MN-15
MN-16	.060**	.048**	.059**	0.00676645	.075**	.054**	.126**	.111**	.091**	.092**	.121**	.091**	.089**	.034**	.064**	.158**	.165**	.026**	.159**	-.049**	.208**	.089**	.068**	.078**	.084**	.060**	.059**	.091**	.166**	.144**	.184**	.236**	.218**	.052**	.249**	1										MN-16
MN-17	0.00918097	-.010*	0.000391786	-.034**	.067**	.052**	.080**	.062**	.050**	.041**	.045**	.032**	.144**	-0.00441341	-.051**	.097**	.159**	-.079**	.106**	-.126**	.287**	.101**	.119**	.110**	.115**	.129**	.082**	.076**	.182**	.090**	.274**	.249**	.240**	.108**	.226**	.397**	1									MN-17
P-1	-.082**	-.059**	.094**	-0.00759114	-.060**	-.070**	.038**	.017**	0.00202389	-.044**	.101**	.142**	.038**	.063**	.046**	-0.00337843	-0.00926267	.036**	.022**	.085**	.178**	.094**	.052**	.106**	.118**	.067**	.106**	.111**	.076**	.092**	.083**	.059**	.127**	.112**	.041**	.084**	.065**	1								P-1
P-2	-0.0051421	.120**	.154**	.236**	-.054**	-.029**	.047**	.019**	.046**	-.049**	.045**	.167**	.093**	.171**	.124**	-.033**	-.049**	.049**	.014**	.110**	-.102**	.060**	.058**	.089**	.112**	.100**	.109**	.083**	.062**	.092**	.022**	-.041**	.016**	.198**	-.010*	-.035**	-.070**	.117**	1							P-2
P-3	-.009*	.081**	.084**	.160**	-.050**	-.018**	.028**	.020**	.023**	-.022**	.105**	.135**	.040**	.089**	.098**	-.023**	-.037**	.064**	.027**	.156**	-.040**	.100**	.058**	.091**	.120**	.102**	.117**	.099**	.066**	.098**	.017**	-.023**	.062**	.110**	-0.00362682	-.019**	-.057**	.181**	.358**	1						P-3
P-4	-.092**	.018**	.121**	.021**	-.118**	-.105**	.074**	-.053**	-0.00713156	-.130**	.053**	.223**	.105**	.169**	.052**	-.065**	-.056**	.020**	-.011*	.064**	.091**	.084**	.114**	.144**	.155**	.106**	.175**	.144**	.097**	.122**	.090**	.026**	.091**	.262**	.014**	.042**	.034**	.251**	.251**	.202**	1					P-4
P-5	-.016**	.053**	.112**	.087**	-.019**	.010*	.034**	.056**	.064**	-0.00178424	.069**	.153**	.108**	.127**	.099**	.015**	.021**	.059**	.043**	.094**	.056**	.099**	.141**	.163**	.260**	.188**	.152**	.143**	.107**	.104**	.104**	.047**	.095**	.166**	.048**	.046**	.045**	.148**	.209**	.178**	.262**	1				P-5
P-6	-.098**	.011*	.104**	.034**	-.133**	-.103**	.092**	-.029**	.019**	-.131**	.064**	.295**	.142**	.250**	.043**	-.081**	-.050**	.023**	-.027**	.070**	.047**	.103**	.050**	.073**	.154**	.073**	.198**	.146**	.102**	.240**	.074**	0.00824409	.029**	.318**	-.016**	0.00897062	-.016**	.206**	.249**	.194**	.339**	.221**	1			P-6
P-7	-0.00604745	.056**	.106**	.063**	-.012**	-0.00300314	.096**	.018**	.123**	.039**	.137**	.238**	.086**	.130**	.093**	.041**	.023**	.119**	.081**	.134**	.060**	.083**	.089**	.110**	.162**	.120**	.037**	.145**	.036**	.094**	.084**	.043**	.111**	.119**	.102**	.053**	.024**	.214**	.178**	.167**	.248**	.189**	.246**	1		P-7
P-8	-.045**	.054**	.099**	.067**	-.063**	-.056**	.100**	0.000940474	.012*	-.105**	.050**	.250**	.127**	.150**	.063**	-.017**	-.013**	.036**	.012*	.057**	.049**	.098**	.069**	.076**	.144**	.095**	.100**	.046**	.147**	.122**	.092**	.027**	.066**	.219**	.031**	.049**	.048**	.143**	.226**	.176**	.261**	.202**	.310**	.207**	1	P-8
P-9	-.062**	.049**	.074**	.088**	-.061**	-.052**	.042**	-.031**	.026**	-.093**	.030**	.184**	.185**	.216**	.077**	-.073**	-.067**	.019**	0.00153804	.109**	.026**	.120**	.099**	.124**	.153**	.135**	.158**	.116**	.109**	.110**	.056**	-.063**	.035**	.280**	-0.00138567	-.010*	0.0028813	.141**	.238**	.204**	.262**	.194**	.300**	.201**	.248**	P-9	1
P-10	-.044**	.071**	.087**	.102**	-.056**	-.054**	.056**	.014**	.030**	-.037**	.087**	.194**	.087**	.177**	.214**	-.037**	-.031**	.038**	.025**	.103**	.017**	.091**	.081**	.118**	.134**	.114**	.120**	.120**	.089**	.136**	.057**	0.000831098	.049**	.280**	.012**	.025**	0.000290078	.165**	.237**	.200**	.237**	.187**	.270**	.204**	.224**	P-10	.333**	1
P-11	-.050**	.066**	.104**	.080**	-.054**	-.037**	.082**	-0.00572682	.050**	-.067**	.032**	.197**	.124**	.211**	.114**	-.026**	-.034**	.057**	.017**	.114**	.032**	.098**	.107**	.127**	.165**	.144**	.122**	.116**	.114**	.100**	.062**	-.016**	.124**	.237**	.023**	.015**	.036**	.176**	.234**	.206**	.284**	.212**	.306**	.259**	.255**	P-11	.399**	.288**	1
P-12	-.032**	.075**	.135**	.097**	-.053**	-.035**	.083**	.014**	.067**	-.051**	.054**	.212**	.108**	.204**	.137**	.012*	-.016**	.158**	.038**	.202**	-.018**	.074**	.067**	.084**	.129**	.103**	.113**	.123**	.066**	.098**	.049**	.018**	.065**	.213**	-.026**	-.038**	-.092**	.170**	.319**	.217**	.320**	.221**	.307**	.263**	.248**	P-12	.266**	.258**	.302**
P-13	.033**	.114**	.130**	.120**	0.00551156	.024**	.063**	.023**	.091**	.019**	.064**	.153**	.093**	.169**	.145**	.036**	.036**	.250**	.028**	.244**	-.054**	.066**	.087**	.108**	.128**	.128**	.084**	.105**	.056**	.071**	.027**	-.036**	.036**	.131**	-.056**	-.029**	-.145**	.119**	.212**	.195**	.184**	.171**	.222**	.195**	.181**	P-13	.229**	.230**	.244**
P-14	-.102**	-0.00745636	.062**	.048**	-.096**	-.093**	.012*	-0.00468509	-.017**	-.087**	.058**	.177**	.101**	.131**	.072**	-.050**	-.035**	-.063**	-.026**	.022**	.091**	.090**	.066**	.105**	.120**	.100**	.186**	.143**	.087**	.122**	.109**	.057**	.098**	.418**	-.038**	.132**	.123**	.183**	.193**	.160**	.249**	.195**	.275**	.157**	.202**	P-14	.230**	.274**	.229**
**Correlation is significant at the 0.01 level (2-tailed).
*Correlation is significant at the 0.05 level (2-tailed).
[truncated: 3 more columns]
